# Supplementary material for: Predicting Compressive and Splitting Tensile Strengths of Silica Fume Concrete Using M5P Model Tree Algorithm
Source: Materials (Basel). 2022 Aug 7;15(15):5436. doi: 10.3390/ma15155436 (PMC9369534; doi:10.3390/ma15155436)
Supplement: Supplementary file 1 [file materials-15-05436-s001.zip]

Archive with 1 entries (1 files):
- materials-1808414-supplementary.pdf
